# Supplementary material for: Sorbuslushanensis, a new species of Rosaceae from China
Source: PhytoKeys. 2019 Mar 26;119:97–105. doi: 10.3897/phytokeys.119.32148 (PMC6445825; doi:10.3897/phytokeys.119.32148)
Supplement: XML Treatment for Sorbus lushanensis [file phytokeys.119.32148-treatment1.xml]

<!DOCTYPE tp:taxon-treatment
  PUBLIC "-//TaxonX//DTD Taxonomic Treatment Publishing DTD v0 20100105//EN" "tax-treatment-NSO.dtd">
<tp:taxon-treatment xmlns:tp="http://www.plazi.org/taxpub"><tp:treatment-meta><kwd-group><label>Taxon classification</label><kwd><named-content xmlns:xlink="http://www.w3.org/1999/xlink" content-type="kingdom">Plantae</named-content></kwd><kwd><named-content xmlns:xlink="http://www.w3.org/1999/xlink" content-type="order">Rosales</named-content></kwd><kwd><named-content xmlns:xlink="http://www.w3.org/1999/xlink" content-type="family">Rosaceae</named-content></kwd></kwd-group><mixed-citation publication-type="journal"><person-group><name><surname>Qiu</surname><given-names>Jing</given-names></name><name><surname>Zhao</surname><given-names>Yang</given-names></name><name><surname>Qi</surname><given-names>Qi</given-names></name><name><surname>Chen</surname><given-names>Xin</given-names></name></person-group><article-title><italic><tp:taxon-name><tp:taxon-name-part taxon-name-part-type="genus" reg="Sorbus">Sorbus</tp:taxon-name-part><tp:taxon-name-part taxon-name-part-type="species" reg="lushanensis">lushanensis</tp:taxon-name-part></tp:taxon-name></italic>, a new species of <tp:taxon-name><tp:taxon-name-part taxon-name-part-type="genus" reg="Rosaceae">Rosaceae</tp:taxon-name-part></tp:taxon-name> from China</article-title><source>PhytoKeys</source><day>26</day><month>3</month><year>2019</year><volume>119</volume><fpage>97</fpage><lpage>105</lpage><pub-id pub-id-type="doi">10.3897/phytokeys.119.32148</pub-id></mixed-citation></tp:treatment-meta><tp:nomenclature><tp:taxon-name>
            <tp:taxon-name-part taxon-name-part-type="genus" reg="Sorbus">Sorbus</tp:taxon-name-part>
            <tp:taxon-name-part taxon-name-part-type="species" reg="lushanensis">lushanensis</tp:taxon-name-part>
            <object-id xmlns:xlink="http://www.w3.org/1999/xlink" content-type="ipni" xlink:type="simple">urn:lsid:ipni.org:names:77195769-1</object-id>
          </tp:taxon-name><tp:taxon-authority>Xin Chen &amp; Jing Qiu</tp:taxon-authority><tp:taxon-status xmlns:xlink="http://www.w3.org/1999/xlink" xlink:type="simple">sp. n.</tp:taxon-status><xref ref-type="fig" rid="F1">Figures 1</xref><xref ref-type="fig" rid="F2">, 2</xref><xref ref-type="fig" rid="F3">, 3</xref></tp:nomenclature><tp:treatment-sec sec-type="type"><title>Type.</title><p>China. Jiangxi: Lushan City, Lushan National Park, Xianren Cave, 993 m alt., <named-content xmlns:xlink="http://www.w3.org/1999/xlink" content-type="dwc:verbatimCoordinates" xlink:type="simple"><named-content content-type="geo-json" specific-use="{&#34;type&#34;:&#34;Point&#34;,&#34;coordinates&#34;:[115.961900,29.568400]}" id="NCID0EJCAC" xlink:type="simple">29°34'06.24"N, 115°57'42.84"E</named-content></named-content>, 05 May 2018, <italic>J. Qiu 1219</italic> (holotype <named-content xmlns:xlink="http://www.w3.org/1999/xlink" content-type="dwc:institutional_code" xlink:type="simple">NF</named-content>-2005029!; isotypes <named-content xmlns:xlink="http://www.w3.org/1999/xlink" content-type="dwc:institutional_code" xlink:type="simple">NF</named-content>-2005027!, <named-content xmlns:xlink="http://www.w3.org/1999/xlink" content-type="dwc:institutional_code" xlink:type="simple">NF</named-content>-2005028!, <named-content xmlns:xlink="http://www.w3.org/1999/xlink" content-type="dwc:institutional_code" xlink:type="simple">NF</named-content>-2005030!, <named-content xmlns:xlink="http://www.w3.org/1999/xlink" content-type="dwc:institutional_code" xlink:type="simple">NF</named-content>-2005031!, <named-content xmlns:xlink="http://www.w3.org/1999/xlink" content-type="dwc:institutional_code" xlink:type="simple">NF</named-content>-2005032!, <named-content xmlns:xlink="http://www.w3.org/1999/xlink" content-type="dwc:institutional_code" xlink:type="simple">NF</named-content>-2005033!, <named-content xmlns:xlink="http://www.w3.org/1999/xlink" content-type="dwc:institutional_code" xlink:type="simple">NF</named-content>-2005034!, <named-content xmlns:xlink="http://www.w3.org/1999/xlink" content-type="dwc:institutional_code" xlink:type="simple">NF</named-content>-2005035!)</p></tp:treatment-sec><tp:treatment-sec sec-type="diagnosis"><title>Diagnosis.</title><p><italic><tp:taxon-name><tp:taxon-name-part taxon-name-part-type="genus" reg="Sorbus">Sorbus</tp:taxon-name-part><tp:taxon-name-part taxon-name-part-type="species" reg="lushanensis">lushanensis</tp:taxon-name-part></tp:taxon-name></italic> is morphologically most similar to <italic><tp:taxon-name><tp:taxon-name-part taxon-name-part-type="genus" reg="Sorbus">S.</tp:taxon-name-part><tp:taxon-name-part taxon-name-part-type="species" reg="folgneri">folgneri</tp:taxon-name-part></tp:taxon-name></italic> (C. K. Schneid.) Rehd., but differs by its leaf blade abaxially greenish-grey tomentose, stipules smaller, pedicels longer, petals larger and styles glabrous.</p></tp:treatment-sec><tp:treatment-sec sec-type="description"><title>Description.</title><p>Tree up to 12 m tall, 14.6 cm in DBH; bole straight, bark grey to dark grey, smooth when young, with fissures, particularly at the base of trunk when mature. Branchlets greyish-brown, sparsely tomentose when young, glabrous or glabrescent at maturity, with pale brown to ochraceous lenticels. Buds turbinate or ovoid, pointed; scales reddish-brown, with white pubescent along margins. Leaves simple; stipules scale-like, 1–1.5 mm long, early deciduous; petiole (9–)13–16 (–19) mm long, greenish-grey tomentose; blades elliptic to broadly ovate, 5.9–9.2 cm long, (3–)4–5.6 cm wide, base cuneate to subcordate, apex acute to shortly acuminate, margin serrate to double serrate, densely greenish-grey tomentose abaxially, sparsely white tomentulose when young, gradually glabrous or glabrescent adaxially; venation craspedodromous, secondary veins 11–16 pairs, slightly impressed adaxially, raised abaxially. Inflorescence a compound corymb, terminal or axillary in the terminal 1–3 leaves, loosely 11–17(–26)-flowered; peduncles 3.9–6 cm long, pedicels 9.4–18.6 mm long, both sparsely white vilous. Flowers 12.5–14.2 mm in diam.; hypanthium campanulate, sparsely white vilous abaxially; sepals triangular-ovate, apex acute, 2.3–3.1 mm long, 2–2.9 mm wide, white vilous on both sides; petals white, broadly ovate or sub-rounded, apex obtuse, 5.9–7.1 mm long, 4–6.1 mm wide, glabrous, with a short claw at base. Stamens 17–20, 4.9–6.2 mm long, filaments whitish, anthers cream white to slightly yellow. Ovary 2-loculed, white tomentose apically. Styles 2, 3.1–4.6 mm long, connate to 1/3–1/2 of their length, glabrous. Infructescence glabrous, with numerous <!--PageBreak  --><!--PageBreak  -->lenticels. Fruit orange-red, oblong to ovoid-oblong, 7.8–11.3 mm long, 4.2–7 mm in diam., 2-loculed, sparsely lenticellate, with an annular scar of the deciduous sepals and white tomentose inside it apically. Seeds brown, 5.46–6.48 mm long, 2.88–3.62 mm in diam., 2.04–2.72 mm thick.</p><fig id="F1" position="float" orientation="portrait"><label>Figure 1.</label><caption><p>Holotype of <italic><tp:taxon-name><tp:taxon-name-part taxon-name-part-type="genus" reg="Sorbus">Sorbus</tp:taxon-name-part><tp:taxon-name-part taxon-name-part-type="species" reg="lushanensis">lushanensis</tp:taxon-name-part></tp:taxon-name></italic> sp. n. Scanned by Xiaochen Zhang.</p></caption><graphic xmlns:xlink="http://www.w3.org/1999/xlink" xlink:href="phytokeys-119-097-g001.jpg" position="float" orientation="portrait" xlink:type="simple" id="oo_277389.jpg"/></fig><fig id="F2" position="float" orientation="portrait"><label>Figure 2.</label><caption><p><italic><tp:taxon-name><tp:taxon-name-part taxon-name-part-type="genus" reg="Sorbus">Sorbus</tp:taxon-name-part><tp:taxon-name-part taxon-name-part-type="species" reg="lushanensis">lushanensis</tp:taxon-name-part></tp:taxon-name></italic> sp. n. <bold>A</bold> habit (A plant at Wulao Peak, Lushan National Park, Jiangxi province) <bold>B</bold> flowering branch and leaves (from the plant of type specimen) <bold>C</bold> young inflorescence (from the same plant as habit).</p></caption><graphic xmlns:xlink="http://www.w3.org/1999/xlink" xlink:href="phytokeys-119-097-g002.jpg" position="float" orientation="portrait" xlink:type="simple" id="oo_277390.jpg"/></fig><fig id="F3" position="float" orientation="portrait"><label>Figure 3.</label><caption><p><italic><tp:taxon-name><tp:taxon-name-part taxon-name-part-type="genus" reg="Sorbus">Sorbus</tp:taxon-name-part><tp:taxon-name-part taxon-name-part-type="species" reg="lushanensis">lushanensis</tp:taxon-name-part></tp:taxon-name></italic> sp. n. <bold>A</bold> flower branch and leaves <bold>B</bold> flower <bold>C</bold> petal <bold>D</bold> styles <bold>E</bold> stamens <bold>F</bold> fruit <bold>G</bold> seed. Drawn by Yuxuan Bao.</p></caption><graphic xmlns:xlink="http://www.w3.org/1999/xlink" xlink:href="phytokeys-119-097-g003.jpg" position="float" orientation="portrait" xlink:type="simple" id="oo_277391.jpg"/></fig></tp:treatment-sec><tp:treatment-sec sec-type="phenology"><title>Phenology.</title><p>Flowering from late April to early May, fruiting from September to October.</p></tp:treatment-sec><tp:treatment-sec sec-type="etymology"><title>Etymology.</title><p>The name “<italic>lushanensis</italic>” refers to the type locality, Lushan Mountain, Jiangxi Province, China.</p></tp:treatment-sec><tp:treatment-sec sec-type="vernacular name"><title>Vernacular name.</title><p>庐山花楸 (lu shan hua qiu).</p></tp:treatment-sec><tp:treatment-sec sec-type="distribution"><title>Distribution, ecology and conservation status.</title><!--PageBreak  --><p><italic><tp:taxon-name><tp:taxon-name-part taxon-name-part-type="genus" reg="Sorbus">Sorbus</tp:taxon-name-part><tp:taxon-name-part taxon-name-part-type="species" reg="lushanensis">lushanensis</tp:taxon-name-part></tp:taxon-name></italic> is presently known only from Anhui and Jiangxi provinces (Figure <xref ref-type="fig" rid="F4">4</xref>). It was observed growing in broad-leaved and mixed conifer broad-leaved forests at altitudes between 853 m <!--PageBreak  -->and 1354 m, together with <italic><tp:taxon-name><tp:taxon-name-part taxon-name-part-type="genus" reg="Sorbus">S.</tp:taxon-name-part><tp:taxon-name-part taxon-name-part-type="species" reg="alnifolia">alnifolia</tp:taxon-name-part></tp:taxon-name></italic> (Siebold &amp; Zucc.) K. Koch and <italic><tp:taxon-name><tp:taxon-name-part taxon-name-part-type="genus" reg="Sorbus">S.</tp:taxon-name-part><tp:taxon-name-part taxon-name-part-type="species" reg="folgneri">folgneri</tp:taxon-name-part></tp:taxon-name></italic> from the same genus and <italic><tp:taxon-name><tp:taxon-name-part taxon-name-part-type="genus" reg="Pinus">Pinus</tp:taxon-name-part><tp:taxon-name-part taxon-name-part-type="species" reg="taiwanensis">taiwanensis</tp:taxon-name-part></tp:taxon-name></italic> Hayata, <tp:taxon-name><tp:taxon-name-part taxon-name-part-type="genus" reg="Carpinus">Carpinus</tp:taxon-name-part><tp:taxon-name-part taxon-name-part-type="species" reg="cordata">cordata</tp:taxon-name-part><tp:taxon-name-part taxon-name-part-type="infraspecific-rank">var.</tp:taxon-name-part><tp:taxon-name-part taxon-name-part-type="variety" reg="chinensis">chinensis</tp:taxon-name-part></tp:taxon-name> Franch., <tp:taxon-name><tp:taxon-name-part taxon-name-part-type="genus" reg="Cornus">Cornus</tp:taxon-name-part><tp:taxon-name-part taxon-name-part-type="species" reg="kousa">kousa</tp:taxon-name-part><tp:taxon-name-part taxon-name-part-type="infraspecific-rank">subsp.</tp:taxon-name-part><tp:taxon-name-part taxon-name-part-type="subspecies" reg="chinensis">chinensis</tp:taxon-name-part></tp:taxon-name> (Osborn) Q. Y. Xiang, <italic><tp:taxon-name><tp:taxon-name-part taxon-name-part-type="genus" reg="Cyclobalanopsis">Cyclobalanopsis</tp:taxon-name-part><tp:taxon-name-part taxon-name-part-type="species" reg="glauca">glauca</tp:taxon-name-part></tp:taxon-name></italic> (Thunb.) Oerst., <italic><tp:taxon-name><tp:taxon-name-part taxon-name-part-type="genus" reg="Fraxinus">Fraxinus</tp:taxon-name-part><tp:taxon-name-part taxon-name-part-type="species" reg="chinensis">chinensis</tp:taxon-name-part></tp:taxon-name></italic> Roxb., <italic><tp:taxon-name><tp:taxon-name-part taxon-name-part-type="genus" reg="Litsea">Litsea</tp:taxon-name-part><tp:taxon-name-part taxon-name-part-type="species" reg="elongata">elongata</tp:taxon-name-part></tp:taxon-name></italic> (Nees ex Wall.) Benth. &amp; Hook. f., <italic><tp:taxon-name><tp:taxon-name-part taxon-name-part-type="genus" reg="Prunus">Prunus</tp:taxon-name-part><tp:taxon-name-part taxon-name-part-type="species" reg="serrulata">serrulata</tp:taxon-name-part></tp:taxon-name></italic> Lindl. etc. Its natural habitat is at core Lushan National Park and Tiantangzhai National Nature Reserve, which are perfectly protected. No threats were identified though only about 26 individuals were found along the collection routes. The diameter of individuals ranged from 1.5 to 14.6 cm, denoting the species regenerated well naturally. Adequate data on its distribution and population status need to be further collected for we investigated just along the tourist route without entering the inner forest. At present, we assign the conservation status of <italic><tp:taxon-name><tp:taxon-name-part taxon-name-part-type="genus" reg="Sorbus">S.</tp:taxon-name-part><tp:taxon-name-part taxon-name-part-type="species" reg="lushanensis">lushanensis</tp:taxon-name-part></tp:taxon-name></italic> as “Data Deficient (DD)” following the IUCN Red List Criteria and Categories (<xref ref-type="bibr" rid="B6">IUCN 2017</xref>).</p><fig id="F4" position="float" orientation="portrait"><label>Figure 4.</label><caption><p>Geographic distribution of <italic><tp:taxon-name><tp:taxon-name-part taxon-name-part-type="genus" reg="Sorbus">Sorbus</tp:taxon-name-part><tp:taxon-name-part taxon-name-part-type="species" reg="lushanensis">lushanensis</tp:taxon-name-part></tp:taxon-name></italic> sp. n. Drawn by Junsheng Shu.</p></caption><graphic xmlns:xlink="http://www.w3.org/1999/xlink" xlink:href="phytokeys-119-097-g004.jpg" position="float" orientation="portrait" xlink:type="simple" id="oo_277392.jpg"/></fig></tp:treatment-sec><tp:treatment-sec sec-type="additional specimens examined"><title>Additional specimens examined.</title><p>China. Anhui: Lu’an City, Tiantangzhai National Nature Reserve, 853 m alt., <named-content xmlns:xlink="http://www.w3.org/1999/xlink" content-type="dwc:verbatimCoordinates" xlink:type="simple"><named-content content-type="geo-json" specific-use="{&#34;type&#34;:&#34;Point&#34;,&#34;coordinates&#34;:[115.768719,31.150233]}" id="NCID0EEOAC" xlink:type="simple">31°09'00.84"N, 115°46'07.39"E</named-content></named-content>, 8 May 2015, <italic>W. Du</italic> &amp; <italic>F. Wang 0125</italic> (<named-content xmlns:xlink="http://www.w3.org/1999/xlink" content-type="dwc:institutional_code" xlink:type="simple">NF</named-content>). Jiangxi: Lushan City, Lushan National Park, Wulao Peak, 1354 m alt., <named-content xmlns:xlink="http://www.w3.org/1999/xlink" content-type="dwc:verbatimCoordinates" xlink:type="simple"><named-content content-type="geo-json" specific-use="{&#34;type&#34;:&#34;Point&#34;,&#34;coordinates&#34;:[116.013272,29.547842]}" id="NCID0EVOAC" xlink:type="simple">29°32'52.23"N, 116°00'47.78"E</named-content></named-content>, 14 May 2016, <italic>X. Chen, X. X. Fu</italic> &amp; <italic>Q. L. Liu 0285</italic> (<named-content xmlns:xlink="http://www.w3.org/1999/xlink" content-type="dwc:institutional_code" xlink:type="simple">NF</named-content>); Wulao Peak, 1334 m alt., <named-content xmlns:xlink="http://www.w3.org/1999/xlink" content-type="dwc:verbatimCoordinates" xlink:type="simple"><named-content content-type="geo-json" specific-use="{&#34;type&#34;:&#34;Point&#34;,&#34;coordinates&#34;:[116.015642,29.551111]}" id="NCID0EGPAC" xlink:type="simple">29°33'04.00"N, 116°00'56.31"E</named-content></named-content>, 14 May 2016, <italic>X. Chen, X. X. Fu</italic> &amp; <italic>Q. L. Liu 0289</italic> (<named-content xmlns:xlink="http://www.w3.org/1999/xlink" content-type="dwc:institutional_code" xlink:type="simple">NF</named-content>); Wulao Peak, 1246 m alt., <named-content xmlns:xlink="http://www.w3.org/1999/xlink" content-type="dwc:verbatimCoordinates" xlink:type="simple"><named-content content-type="geo-json" specific-use="{&#34;type&#34;:&#34;Point&#34;,&#34;coordinates&#34;:[116.015919,29.554122]}" id="NCID0EXPAC" xlink:type="simple">29°33'14.84"N, 116°00'57.31"E</named-content></named-content>, 14 May 2016, <italic>X. Chen, X. X. Fu</italic> &amp; <italic>Q. L. Liu 0298</italic> (<named-content xmlns:xlink="http://www.w3.org/1999/xlink" content-type="dwc:institutional_code" xlink:type="simple">NF</named-content>); Wulao Peak, 1210 m alt., <named-content xmlns:xlink="http://www.w3.org/1999/xlink" content-type="dwc:verbatimCoordinates" xlink:type="simple"><named-content content-type="geo-json" specific-use="{&#34;type&#34;:&#34;Point&#34;,&#34;coordinates&#34;:[116.015039,29.554858]}" id="NCID0EJAAE" xlink:type="simple">29°33'17.49"N, 116°00'54.14"E</named-content></named-content>, 14 <!--PageBreak  -->May 2016, <italic>X. Chen, X. X. Fu</italic> &amp; <italic>Q. L. Liu 0302</italic> (<named-content xmlns:xlink="http://www.w3.org/1999/xlink" content-type="dwc:institutional_code" xlink:type="simple">NF</named-content>); Wulao Peak, 982 m alt., <named-content xmlns:xlink="http://www.w3.org/1999/xlink" content-type="dwc:verbatimCoordinates" xlink:type="simple"><named-content content-type="geo-json" specific-use="{&#34;type&#34;:&#34;Point&#34;,&#34;coordinates&#34;:[116.013767,29.554478]}" id="NCID0E3AAE" xlink:type="simple">29°33'16.12"N, 116°00'49.56"E</named-content></named-content>, 14 May 2016, <italic>X. Chen, X. X. Fu</italic> &amp; <italic>Q. L. Liu 031</italic>6 (<named-content xmlns:xlink="http://www.w3.org/1999/xlink" content-type="dwc:institutional_code" xlink:type="simple">NF</named-content>); Wulao Peak, 1234 m alt., <named-content xmlns:xlink="http://www.w3.org/1999/xlink" content-type="dwc:verbatimCoordinates" xlink:type="simple"><named-content content-type="geo-json" specific-use="{&#34;type&#34;:&#34;Point&#34;,&#34;coordinates&#34;:[116.015628,29.554411]}" id="NCID0ENBAE" xlink:type="simple">29°33'15.88"N, 116°00'56.26"E</named-content></named-content>, 25 April 2015, <italic>X. Chen</italic> &amp; <italic>W. Du 0069</italic> (<named-content xmlns:xlink="http://www.w3.org/1999/xlink" content-type="dwc:institutional_code" xlink:type="simple">NF</named-content>); Wulao Peak, 1089 m alt., <named-content xmlns:xlink="http://www.w3.org/1999/xlink" content-type="dwc:verbatimCoordinates" xlink:type="simple"><named-content content-type="geo-json" specific-use="{&#34;type&#34;:&#34;Point&#34;,&#34;coordinates&#34;:[116.013422,29.556625]}" id="NCID0E5BAE" xlink:type="simple">29°33'23.85"N, 116°00'48.32"E</named-content></named-content>, 10 May 2015, <italic>W. Du</italic> &amp; <italic>F .wang 0085</italic> (<named-content xmlns:xlink="http://www.w3.org/1999/xlink" content-type="dwc:institutional_code" xlink:type="simple">NF</named-content>); Wulao Peak, 1306 m alt., <named-content xmlns:xlink="http://www.w3.org/1999/xlink" content-type="dwc:verbatimCoordinates" xlink:type="simple"><named-content content-type="geo-json" specific-use="{&#34;type&#34;:&#34;Point&#34;,&#34;coordinates&#34;:[116.011233,29.547983]}" id="NCID0EPCAE" xlink:type="simple">29°32'52.74"N, 116°00'40.44"E</named-content></named-content>, 15 October 2015, <italic>X. Chen, W. Q. Liu</italic>; <italic>M. W. Geng 0154</italic> (<named-content xmlns:xlink="http://www.w3.org/1999/xlink" content-type="dwc:institutional_code" xlink:type="simple">NF</named-content>); Wulao Peak, 1101 m alt., <named-content xmlns:xlink="http://www.w3.org/1999/xlink" content-type="dwc:verbatimCoordinates" xlink:type="simple"><named-content content-type="geo-json" specific-use="{&#34;type&#34;:&#34;Point&#34;,&#34;coordinates&#34;:[116.013789,29.555317]}" id="NCID0E6CAE" xlink:type="simple">29°33'19.14"N, 116°00'49.64"E</named-content></named-content>, 15 October 2015, <italic>X. chen, W. Q. Liu</italic> &amp; <italic>M. W. Geng 0155</italic> (<named-content xmlns:xlink="http://www.w3.org/1999/xlink" content-type="dwc:institutional_code" xlink:type="simple">NF</named-content>); Wulao Peak, 1310 m alt., <named-content xmlns:xlink="http://www.w3.org/1999/xlink" content-type="dwc:verbatimCoordinates" xlink:type="simple"><named-content content-type="geo-json" specific-use="{&#34;type&#34;:&#34;Point&#34;,&#34;coordinates&#34;:[116.012858,29.549608]}" id="NCID0EQDAE" xlink:type="simple">29°32'58.59"N, 116°00'46.29"E</named-content></named-content>, 15 October 2015, <italic>X. chen, W. Q. Liu</italic> &amp; <italic>M. W. Geng 0157</italic> (<named-content xmlns:xlink="http://www.w3.org/1999/xlink" content-type="dwc:institutional_code" xlink:type="simple">NF</named-content>); Sandie Spring, 1021 m alt., <named-content xmlns:xlink="http://www.w3.org/1999/xlink" content-type="dwc:verbatimCoordinates" xlink:type="simple"><named-content content-type="geo-json" specific-use="{&#34;type&#34;:&#34;Point&#34;,&#34;coordinates&#34;:[116.013775,29.560028]}" id="NCID0EBEAE" xlink:type="simple">29°33'36.10"N, 116°00'49.59"E</named-content></named-content>, 25 April 2015, <italic>X. Chen</italic> &amp; <italic>W. Du 0063</italic> (<named-content xmlns:xlink="http://www.w3.org/1999/xlink" content-type="dwc:institutional_code" xlink:type="simple">NF</named-content>); Sandie Spring, 927 m alt., <named-content xmlns:xlink="http://www.w3.org/1999/xlink" content-type="dwc:verbatimCoordinates" xlink:type="simple"><named-content content-type="geo-json" specific-use="{&#34;type&#34;:&#34;Point&#34;,&#34;coordinates&#34;:[116.015642,29.563883]}" id="NCID0ESEAE" xlink:type="simple">29°33'49.98"N, 116°00'56.31"E</named-content></named-content>, 25 April 2015, <italic>X. chen</italic> &amp; <italic>W. Du 0064</italic> (<named-content xmlns:xlink="http://www.w3.org/1999/xlink" content-type="dwc:institutional_code" xlink:type="simple">NF</named-content>); Sandie Spring, 897 m alt., <named-content xmlns:xlink="http://www.w3.org/1999/xlink" content-type="dwc:verbatimCoordinates" xlink:type="simple"><named-content content-type="geo-json" specific-use="{&#34;type&#34;:&#34;Point&#34;,&#34;coordinates&#34;:[116.021956,29.564600]}" id="NCID0EDFAE" xlink:type="simple">29°33'52.56"N, 116°01'19.04"E</named-content></named-content>, 15 October 2015, <italic>X. Chen, W. Q. Liu</italic> &amp; <italic>M. W. Geng 0156</italic> (<named-content xmlns:xlink="http://www.w3.org/1999/xlink" content-type="dwc:institutional_code" xlink:type="simple">NF</named-content>); Sandie Spring, 983 m alt., <named-content xmlns:xlink="http://www.w3.org/1999/xlink" content-type="dwc:verbatimCoordinates" xlink:type="simple"><named-content content-type="geo-json" specific-use="{&#34;type&#34;:&#34;Point&#34;,&#34;coordinates&#34;:[116.013697,29.559894]}" id="NCID0EUFAE" xlink:type="simple">29°33'35.62"N, 116°00'49.31"E</named-content></named-content>, 15 October 2015, <italic>X. Chen, W. Q. Liu</italic> &amp; <italic>M. W. Geng 0158</italic> (<named-content xmlns:xlink="http://www.w3.org/1999/xlink" content-type="dwc:institutional_code" xlink:type="simple">NF</named-content>); Xianren Cave, 987 m alt., <named-content xmlns:xlink="http://www.w3.org/1999/xlink" content-type="dwc:verbatimCoordinates" xlink:type="simple"><named-content content-type="geo-json" specific-use="{&#34;type&#34;:&#34;Point&#34;,&#34;coordinates&#34;:[115.961883,29.568350]}" id="NCID0EFGAE" xlink:type="simple">29°34'06.06"N, 115°57'42.78"E</named-content></named-content>, 14 May 2016, <italic>X. Chen</italic>, <italic>X. X. Fu</italic> &amp; <italic>Q. L. Liu 0267</italic> (<named-content xmlns:xlink="http://www.w3.org/1999/xlink" content-type="dwc:institutional_code" xlink:type="simple">NF</named-content>).</p></tp:treatment-sec><tp:treatment-sec sec-type="siscussion"><title>Discussion.</title><p>Morphological characters, such as sepals persistent or deciduous, leaves glabrous or with white or brown hair, venation craspedodromous or camptodromous, styles free or connate, are of taxonomic significance and useful in classification and delimitation of simple-leaved <italic><tp:taxon-name><tp:taxon-name-part taxon-name-part-type="genus" reg="Sorbus">Sorbus</tp:taxon-name-part></tp:taxon-name></italic> taxa (<xref ref-type="bibr" rid="B3">Hedlund 1901</xref>, <xref ref-type="bibr" rid="B7">Yu and Lu 1974</xref>, <xref ref-type="bibr" rid="B2">Gabrielian 1978</xref>, <xref ref-type="bibr" rid="B4">Lu and Spongberg 2003</xref>, <xref ref-type="bibr" rid="B1">Aldasoro et al. 2004</xref>). In the latest revision of simple-leaved species of <italic><tp:taxon-name><tp:taxon-name-part taxon-name-part-type="genus" reg="Sorbus">Sorbus</tp:taxon-name-part></tp:taxon-name></italic> (<xref ref-type="bibr" rid="B1">Aldasoro et al. 2004</xref>), species in China are assigned to one subgenus and five sections. The new species is morphologically a member of <tp:taxon-name><tp:taxon-name-part taxon-name-part-type="genus" reg="Sorbus">S.</tp:taxon-name-part><tp:taxon-name-part taxon-name-part-type="infraspecific-rank">subg.</tp:taxon-name-part><tp:taxon-name-part taxon-name-part-type="subgenus" reg="Aria">Aria</tp:taxon-name-part><tp:taxon-name-part taxon-name-part-type="authority">Persoon</tp:taxon-name-part><tp:taxon-name-part taxon-name-part-type="infraspecific-rank">sect.</tp:taxon-name-part><tp:taxon-name-part taxon-name-part-type="section" reg="Alnifoliae">Alnifoliae</tp:taxon-name-part></tp:taxon-name> (Yu) Aldasoro et al., for it shares the common characters of this section, such as craspedodromous venation, spreading and white petals, coalescent styles and red pomes. <tp:taxon-name><tp:taxon-name-part taxon-name-part-type="genus" reg="Sorbus">Sorbus</tp:taxon-name-part><tp:taxon-name-part taxon-name-part-type="infraspecific-rank">sect.</tp:taxon-name-part><tp:taxon-name-part taxon-name-part-type="section" reg="Alnifoliae">Alnifoliae</tp:taxon-name-part></tp:taxon-name> contains five species: <italic><tp:taxon-name><tp:taxon-name-part taxon-name-part-type="genus" reg="Sorbus">S.</tp:taxon-name-part><tp:taxon-name-part taxon-name-part-type="species" reg="alnifolia">alnifolia</tp:taxon-name-part></tp:taxon-name></italic>, <italic><tp:taxon-name><tp:taxon-name-part taxon-name-part-type="genus" reg="Sorbus">S.</tp:taxon-name-part><tp:taxon-name-part taxon-name-part-type="species" reg="japonica">japonica</tp:taxon-name-part></tp:taxon-name></italic> (Decne.) Hedl., <italic><tp:taxon-name><tp:taxon-name-part taxon-name-part-type="genus" reg="Sorbus">S.</tp:taxon-name-part><tp:taxon-name-part taxon-name-part-type="species" reg="zahlbruckneri">zahlbruckneri</tp:taxon-name-part></tp:taxon-name></italic> C. K. Schneid., <italic><tp:taxon-name><tp:taxon-name-part taxon-name-part-type="genus" reg="Sorbus">S.</tp:taxon-name-part><tp:taxon-name-part taxon-name-part-type="species" reg="yuana">yuana</tp:taxon-name-part></tp:taxon-name></italic> Spongberg and <italic><tp:taxon-name><tp:taxon-name-part taxon-name-part-type="genus" reg="Sorbus">S.</tp:taxon-name-part><tp:taxon-name-part taxon-name-part-type="species" reg="folgneri">folgneri</tp:taxon-name-part></tp:taxon-name></italic>, mainly distributed in China, Japan and Korea (<xref ref-type="bibr" rid="B1">Aldasoro et al. 2004</xref>). The new species is morphologically similar to <italic><tp:taxon-name><tp:taxon-name-part taxon-name-part-type="genus" reg="Sorbus">S.</tp:taxon-name-part><tp:taxon-name-part taxon-name-part-type="species" reg="folgneri">folgneri</tp:taxon-name-part></tp:taxon-name></italic> in leaf form (Figure <xref ref-type="fig" rid="F5">5</xref>) and the difference between the two species is summarised in Table <xref ref-type="table" rid="T1">1</xref>.</p><fig id="F5" position="float" orientation="portrait"><label>Figure 5.</label><caption><p>Leaf abaxial surface of <bold>A</bold><italic><tp:taxon-name><tp:taxon-name-part taxon-name-part-type="genus" reg="Sorbus">Sorbus</tp:taxon-name-part><tp:taxon-name-part taxon-name-part-type="species" reg="lushanensis">lushanensis</tp:taxon-name-part></tp:taxon-name></italic> and <bold>B</bold><italic><tp:taxon-name><tp:taxon-name-part taxon-name-part-type="genus" reg="Sorbus">S.</tp:taxon-name-part><tp:taxon-name-part taxon-name-part-type="species" reg="folgneri">folgneri</tp:taxon-name-part></tp:taxon-name></italic>, show the similar of leaf form and the differences of hairs.</p></caption><graphic xmlns:xlink="http://www.w3.org/1999/xlink" xlink:href="phytokeys-119-097-g005.jpg" position="float" orientation="portrait" xlink:type="simple" id="oo_277393.jpg"/></fig><table-wrap id="T1" position="float" orientation="portrait"><label>Table 1.</label><caption><p>Comparison of main features separating <italic><tp:taxon-name><tp:taxon-name-part taxon-name-part-type="genus" reg="Sorbus">S.</tp:taxon-name-part><tp:taxon-name-part taxon-name-part-type="species" reg="lushanensis">lushanensis</tp:taxon-name-part></tp:taxon-name></italic> and <italic><tp:taxon-name><tp:taxon-name-part taxon-name-part-type="genus" reg="Sorbus">S.</tp:taxon-name-part><tp:taxon-name-part taxon-name-part-type="species" reg="folgneri">folgneri</tp:taxon-name-part></tp:taxon-name></italic>.</p></caption><table id="TID0ECOAE" rules="all"><tbody><tr><td rowspan="1" colspan="1"/><td rowspan="1" colspan="1">
                    <bold><italic><tp:taxon-name>
                          <tp:taxon-name-part taxon-name-part-type="genus" reg="Sorbus">S.</tp:taxon-name-part>
                          <tp:taxon-name-part taxon-name-part-type="species" reg="lushanensis">lushanensis</tp:taxon-name-part>
                        </tp:taxon-name></italic></bold>
                  </td><td rowspan="1" colspan="1">
                    <bold><italic><tp:taxon-name>
                          <tp:taxon-name-part taxon-name-part-type="genus" reg="Sorbus">S.</tp:taxon-name-part>
                          <tp:taxon-name-part taxon-name-part-type="species" reg="folgneri">folgneri</tp:taxon-name-part>
                        </tp:taxon-name></italic></bold>
                  </td></tr><tr><td rowspan="1" colspan="1">Leaf blade</td><td rowspan="1" colspan="1">denssely greenish-grey-tomentose abaxially</td><td rowspan="1" colspan="1">densely white-tomentose abaxially</td></tr><tr><td rowspan="1" colspan="1">Stipule</td><td rowspan="1" colspan="1">scale-like, 1–1.5 mm long</td><td rowspan="1" colspan="1">lanceolate, 3–4.5 mm long</td></tr><tr><td rowspan="1" colspan="1">Petiole</td><td rowspan="1" colspan="1">sparsely greenish-grey-tomentose</td><td rowspan="1" colspan="1">densely white-tomentose</td></tr><tr><td rowspan="1" colspan="1">Inflorescence</td><td rowspan="1" colspan="1">sparsely white vilous</td><td rowspan="1" colspan="1">densely white tomentose</td></tr><tr><td rowspan="1" colspan="1">Pedicel</td><td rowspan="1" colspan="1">9.4–18.6 mm long</td><td rowspan="1" colspan="1">5–8 mm long</td></tr><tr><td rowspan="1" colspan="1">Petal</td><td rowspan="1" colspan="1">5.9–7.1 mm× 4–6.1 mm</td><td rowspan="1" colspan="1">5–5.8 mm× 2.5–4.2 mm</td></tr><tr><td rowspan="1" colspan="1">Style</td><td rowspan="1" colspan="1">glabrous</td><td rowspan="1" colspan="1">tomentose basally</td></tr></tbody></table></table-wrap><p><italic><tp:taxon-name><tp:taxon-name-part taxon-name-part-type="genus" reg="Sorbus">Sorbus</tp:taxon-name-part><tp:taxon-name-part taxon-name-part-type="species" reg="lushanensis">lushanensis</tp:taxon-name-part></tp:taxon-name></italic> and the two sympatric species, <italic><tp:taxon-name><tp:taxon-name-part taxon-name-part-type="genus" reg="Sorbus">S.</tp:taxon-name-part><tp:taxon-name-part taxon-name-part-type="species" reg="alnifolia">alnifolia</tp:taxon-name-part></tp:taxon-name></italic> and <italic><tp:taxon-name><tp:taxon-name-part taxon-name-part-type="genus" reg="Sorbus">S.</tp:taxon-name-part><tp:taxon-name-part taxon-name-part-type="species" reg="folgneri">folgneri</tp:taxon-name-part></tp:taxon-name></italic> are all diploid (2n=2x=34) sexual species (Chen et al. unpubl. data). Our preliminary <!--PageBreak  -->molecular work, based on two chloroplast gene fragments, atpB-rbcL and trnL and four nuclear gene fragments, GBSSI, PGIP, PPO and WD, resolved that <italic><tp:taxon-name><tp:taxon-name-part taxon-name-part-type="genus" reg="Sorbus">S.</tp:taxon-name-part><tp:taxon-name-part taxon-name-part-type="species" reg="lushanensis">lushanensis</tp:taxon-name-part></tp:taxon-name></italic> formed as sister to <tp:taxon-name><tp:taxon-name-part taxon-name-part-type="genus" reg="Sorbus">S.</tp:taxon-name-part><tp:taxon-name-part taxon-name-part-type="species" reg="alnifolia">alnifolia</tp:taxon-name-part><tp:taxon-name-part taxon-name-part-type="infraspecific-rank">var.</tp:taxon-name-part><tp:taxon-name-part taxon-name-part-type="variety" reg="angulata">angulata</tp:taxon-name-part></tp:taxon-name> S. B. Liang and they two together were resolved as sister to <italic><tp:taxon-name><tp:taxon-name-part taxon-name-part-type="genus" reg="Sorbus">S.</tp:taxon-name-part><tp:taxon-name-part taxon-name-part-type="species" reg="folgneri">folgneri</tp:taxon-name-part></tp:taxon-name></italic>, suggesting that <italic><tp:taxon-name><tp:taxon-name-part taxon-name-part-type="genus" reg="Sorbus">S.</tp:taxon-name-part><tp:taxon-name-part taxon-name-part-type="species" reg="lushanensis">lushanensis</tp:taxon-name-part></tp:taxon-name></italic> is not most closely related to <italic><tp:taxon-name><tp:taxon-name-part taxon-name-part-type="genus" reg="Sorbus">S.</tp:taxon-name-part><tp:taxon-name-part taxon-name-part-type="species" reg="folgneri">folgneri</tp:taxon-name-part></tp:taxon-name></italic> (Chen et al. unpubl. data). The new species can be distinguished from the other five species by its abaxially greenish-grey tomentose laminae.</p></tp:treatment-sec><ref-list><ref id="B6"><mixed-citation xmlns:xlink="http://www.w3.org/1999/xlink" xlink:type="simple"><institution xlink:type="simple">IUCN</institution> (<year>2017</year>) Guidelines for using the IUCN Red List Categories and Criteria, Version 13. Prepared by the Standards and Petitions Subcommittee, 108 pp. <ext-link xlink:type="simple" ext-link-type="uri" xlink:href="http://www.iucnredlist.org/documents/RedListGuidelines.pdf">http://www.iucnredlist.org/documents/RedListGuidelines.pdf</ext-link></mixed-citation></ref><ref id="B3"><mixed-citation xmlns:xlink="http://www.w3.org/1999/xlink" xlink:type="simple"><person-group><name name-style="western"><surname>Hedlund</surname><given-names>T</given-names></name></person-group> (<year>1901</year>) <article-title>Monographie der Gattung <italic><tp:taxon-name><tp:taxon-name-part taxon-name-part-type="genus">Sorbus</tp:taxon-name-part></tp:taxon-name></italic>.</article-title><source>Kongliga Svenska Vetenskaps-Akademiens Handlingar</source><volume>35</volume>: <fpage>1</fpage>–<lpage>147</lpage>. <ext-link xlink:type="simple" ext-link-type="uri" xlink:href="https://biodiversitylibrary.org/page/34434617">https://biodiversitylibrary.org/page/34434617</ext-link></mixed-citation></ref><ref id="B7"><mixed-citation xmlns:xlink="http://www.w3.org/1999/xlink" xlink:type="simple"><person-group><name name-style="western"><surname>Yu</surname><given-names>TT</given-names></name><name name-style="western"><surname>Lu</surname><given-names>LT</given-names></name></person-group> (<year>1974</year>) <source><italic><tp:taxon-name><tp:taxon-name-part taxon-name-part-type="genus">Spiraea</tp:taxon-name-part></tp:taxon-name></italic>, <italic><tp:taxon-name><tp:taxon-name-part taxon-name-part-type="genus">Dichotomanthes</tp:taxon-name-part></tp:taxon-name></italic>, <italic><tp:taxon-name><tp:taxon-name-part taxon-name-part-type="genus">Cotoneaster</tp:taxon-name-part></tp:taxon-name></italic>, <italic><tp:taxon-name><tp:taxon-name-part taxon-name-part-type="genus">Sorbus</tp:taxon-name-part></tp:taxon-name></italic>, <italic><tp:taxon-name><tp:taxon-name-part taxon-name-part-type="genus">Chaenomeles</tp:taxon-name-part></tp:taxon-name></italic>. In: Yu TT (Ed.) Flora Republicae Popularis Sinicae 36.</source><publisher-name>Science Press</publisher-name>, <publisher-loc>Beijing</publisher-loc>, <size units="page">344 pp</size>. <ext-link xlink:type="simple" ext-link-type="uri" xlink:href="http://frps.eflora.cn/frps/sorbus">http://frps.eflora.cn/frps/sorbus</ext-link></mixed-citation></ref><ref id="B2"><mixed-citation xmlns:xlink="http://www.w3.org/1999/xlink" xlink:type="simple"><person-group><name name-style="western"><surname>Gabrielian</surname><given-names>E</given-names></name></person-group> (<year>1978</year>) The genus <italic><tp:taxon-name><tp:taxon-name-part taxon-name-part-type="genus">Sorbus</tp:taxon-name-part></tp:taxon-name></italic> L. in Eastern Asia and the Himalayas. Yerevan: Armenian Academy of Sciences, 264 pp. [62 pls; in Russian, with English summary]</mixed-citation></ref><ref id="B4"><mixed-citation xmlns:xlink="http://www.w3.org/1999/xlink" xlink:type="simple"><person-group><name name-style="western"><surname>Lu</surname><given-names>LT</given-names></name><name name-style="western"><surname>Spongberg</surname><given-names>SA</given-names></name></person-group> (<year>2003</year>) <article-title><italic><tp:taxon-name><tp:taxon-name-part taxon-name-part-type="genus">Sorbus</tp:taxon-name-part></tp:taxon-name></italic> Linnaeus.</article-title> In: <person-group><name name-style="western"><surname>Wu</surname><given-names>ZY</given-names></name><name name-style="western"><surname>Raven</surname><given-names>PH</given-names></name><name name-style="western"><surname>Hong</surname><given-names>DY</given-names></name></person-group> (<role>Eds.</role>) <issue-title>Flora of China, vol.</issue-title><source>9. <italic><tp:taxon-name><tp:taxon-name-part taxon-name-part-type="genus">Rosaceae</tp:taxon-name-part></tp:taxon-name></italic>. Science Press, Beijing; Missouri Botanical Garden Press, St. Louis</source>, <fpage>144</fpage>–<lpage>170</lpage>. <ext-link xlink:type="simple" ext-link-type="uri" xlink:href="http://foc.eflora.cn/content.aspx?TaxonId=130718">http://foc.eflora.cn/content.aspx?TaxonId=130718</ext-link></mixed-citation></ref><ref id="B1"><mixed-citation xmlns:xlink="http://www.w3.org/1999/xlink" xlink:type="simple"><person-group><name name-style="western"><surname>Aldasoro</surname><given-names>JJ</given-names></name><name name-style="western"><surname>Aedo</surname><given-names>C</given-names></name><name name-style="western"><surname>Garmendia</surname><given-names>FM</given-names></name><name name-style="western"><surname>de la Hoz</surname><given-names>FP</given-names></name><name name-style="western"><surname>Navarro</surname><given-names>C</given-names></name></person-group> (<year>2004</year>) <article-title>Revision of <italic><tp:taxon-name><tp:taxon-name-part taxon-name-part-type="genus">Sorbus</tp:taxon-name-part></tp:taxon-name></italic> Subgenera <italic><tp:taxon-name><tp:taxon-name-part taxon-name-part-type="genus">Aria</tp:taxon-name-part></tp:taxon-name></italic> and <italic><tp:taxon-name><tp:taxon-name-part taxon-name-part-type="genus">Torminaria</tp:taxon-name-part></tp:taxon-name></italic> (<tp:taxon-name><tp:taxon-name-part taxon-name-part-type="genus">Rosaceae</tp:taxon-name-part></tp:taxon-name>-<tp:taxon-name><tp:taxon-name-part taxon-name-part-type="subfamily">Maloideae</tp:taxon-name-part></tp:taxon-name>).</article-title><source>Systematic Botany Monographs</source><volume>69</volume>: <fpage>1</fpage>–<lpage>148</lpage>. <ext-link xlink:type="simple" ext-link-type="uri" xlink:href="http://www.jstor.org/stable/25027918">http://www.jstor.org/stable/25027918</ext-link>. <ext-link xlink:type="simple" ext-link-type="doi" xlink:href="10.2307/25027918">https://doi.org/10.2307/25027918</ext-link></mixed-citation></ref></ref-list></tp:taxon-treatment>
